# Supplementary material for: Modeling the oxygen uptake kinetics during exercise testing of patients with chronic obstructive pulmonary diseases using nonlinear mixed models
Source: BMC Med Res Methodol. 2016 Jun 1;16:66. doi: 10.1186/s12874-016-0173-8 (PMC4888741; doi:10.1186/s12874-016-0173-8)
Supplement: Additional file 2 — Sample R code. (R 388 kb) [file 12874_2016_173_MOESM2_ESM.r]

## ACTIVATE REQUIRED PACKAGES
library(medrc)
library(multcomp)

## LOAD THE DATA SET
load("curvesVO2_all.Rda")


## 6-PARAMETER MODEL SPECIFICATION
LAR.6.fct <- function(dose, parm){ifelse(dose <= max(curvesVO2_all$lag), parm[,2],
                                         ifelse(dose > max(curvesVO2_all$lag) & dose <= (max(curvesVO2_all$lag) + 360),
                                                parm[,2] + (parm[,3] - parm[,2]) * (1 - exp(-(dose - max(curvesVO2_all$lag)) / parm[,1])),
                                                parm[,2] + (parm[,3] - parm[,2]) * (1 - exp(-(dose - max(curvesVO2_all$lag)) / parm[,1])) + 
                                                  ((parm[,5] - parm[,3]) / (1 + exp(parm[,4] * log((dose - (max(curvesVO2_all$lag) + 360)) / parm[,6]))))))
}

ssLAR.6.fct <- function(dframe){
  tau1 <- (max(dframe[,1]) - min(dframe[,1])) / 10
  VO2rest <- min(dframe[,2])
  VO2ss <- max(dframe[,2])
  tau2 <- -1/tau1
  VO2rec <- VO2rest
  t05rec <- (max(dframe[,1]) - min(dframe[,1])) /10
  return(c(tau1, VO2rest, VO2ss, tau2, VO2rec, t05rec))
}
LAR.6.names <- c("tau1", "VO2rest", "VO2ss", "tau2", "VO2rec", "t05rec")
LAR.6 <- list(fct=LAR.6.fct, ssfct=ssLAR.6.fct, names=LAR.6.names)


## NONLINEAR MIXED MODEL FIT AND PLOT
medrmVO2_Full <- medrm(VO2 ~ time, fct = LAR.6, 
                       curveid = tau1 + VO2rest + VO2ss + tau2 + VO2rec + t05rec ~ GOLD, 
                       random = tau1 + VO2rest + VO2ss + tau2 + t05rec ~ 1 | patientid, data=curvesVO2_all)

medrmVO2_Full

summary(medrmVO2_Full)

ggplot(curvesVO2_all, aes(x=time, y=VO2, group=patientid, col=GOLD)) + geom_line() + facet_wrap(~patientid) + xlab("Time (sec)") + ylab(expression(paste("VO"[2], " (mL)")))


plot(medrmVO2_Full, ndose=1000) +
  geom_line(data=curvesVO2_all, aes(group=patientid), linetype=2, alpha=0.2) + 
  xlab("Time (sec)") +
  ylab(expression(paste("VO"[2], " (mL)"))) +
  labs(col="GOLD Stage") + 
  theme(legend.position=c(.9, .9)) + theme_classic()

## CHECK OF MODEL ASSUMPTIONS
plot(medrmVO2_Full$fit)
qqnorm(residuals(medrmVO2_Full))

## HYPOTHESIS TESTING
contrMatVO2 <- rbind("GOLD3-GOLD2 | tau1"=c(-1, 1, 0, 0, 0, 0, 0, 0, 0, 0, 0, 0, 0, 0, 0, 0, 0, 0),
                     "GOLD4-GOLD2 | tau1"=c(-1, 0, 1, 0, 0, 0, 0, 0, 0, 0, 0, 0, 0, 0, 0, 0, 0, 0),
                     "GOLD4-GOLD3 | tau1"=c(0, -1, 1, 0, 0, 0, 0, 0, 0, 0, 0, 0, 0, 0, 0, 0, 0, 0),
                     "GOLD3-GOLD2 | VO2rest"=c(0, 0, 0, -1, 1, 0, 0, 0, 0, 0, 0, 0, 0, 0, 0, 0, 0, 0),
                     "GOLD4-GOLD2 | VO2rest"=c(0, 0, 0, -1, 0, 1, 0, 0, 0, 0, 0, 0, 0, 0, 0, 0, 0, 0),
                     "GOLD4-GOLD3 | VO2rest"=c(0, 0, 0, 0, -1, 1, 0, 0, 0, 0, 0, 0, 0, 0, 0, 0, 0, 0),
                     "GOLD3-GOLD2 | VO2ss"=c(0, 0, 0, 0, 0, 0, -1, 1, 0, 0, 0, 0, 0, 0, 0, 0, 0, 0),
                     "GOLD4-GOLD2 | VO2ss"=c(0, 0, 0, 0, 0, 0, -1, 0, 1, 0, 0, 0, 0, 0, 0, 0, 0, 0),
                     "GOLD4-GOLD3 | VO2ss"=c(0, 0, 0, 0, 0, 0, 0, -1, 1, 0, 0, 0, 0, 0, 0, 0, 0, 0),
                     "GOLD3-GOLD2 | tau2"=c(0, 0, 0, 0, 0, 0, 0, 0, 0, -1, 1, 0, 0, 0, 0, 0, 0, 0),
                     "GOLD4-GOLD2 | tau2"=c(0, 0, 0, 0, 0, 0, 0, 0, 0, -1, 0, 1, 0, 0, 0, 0, 0, 0),
                     "GOLD4-GOLD3 | tau2"=c(0, 0, 0, 0, 0, 0, 0, 0, 0, 0, -1, 1, 0, 0, 0, 0, 0, 0),
                     "GOLD3-GOLD2 | VO2rec"=c(0, 0, 0, 0, 0, 0, 0, 0, 0, 0, 0, 0, -1, 1, 0, 0, 0, 0),
                     "GOLD4-GOLD2 | VO2rec"=c(0, 0, 0, 0, 0, 0, 0, 0, 0, 0, 0, 0, -1, 0, 1, 0, 0, 0),
                     "GOLD4-GOLD3 | VO2rec"=c(0, 0, 0, 0, 0, 0, 0, 0, 0, 0, 0, 0, 0, -1, 1, 0, 0, 0),
                     "GOLD3-GOLD2 | t05rec"=c(0, 0, 0, 0, 0, 0, 0, 0, 0, 0, 0, 0, 0, 0, 0, -1, 1, 0),
                     "GOLD4-GOLD2 | t05rec"=c(0, 0, 0, 0, 0, 0, 0, 0, 0, 0, 0, 0, 0, 0, 0, -1, 0, 1),
                     "GOLD4-GOLD3 | t05rec"=c(0, 0, 0, 0, 0, 0, 0, 0, 0, 0, 0, 0, 0, 0, 0, 0, -1, 1))
gg <- glht(medrmVO2_Full, linfct=contrMatVO2)
summary(gg)
